# Supplementary material for: Comprehensive Transcriptome Analysis of mRNA Expression Patterns of Early Embryo Development in Goat under Hypoxic and Normoxic Conditions
Source: Biology (Basel). 2021 Apr 28;10(5):381. doi: 10.3390/biology10050381 (PMC8146044; doi:10.3390/biology10050381)
Supplement: Supplementary file 1 [file biology-10-00381-s001.zip]

Archive with 1 entries (1 files):
- biology-1188034-supplementary.pdf
